# Supplementary material for: Iodine Promotes Glucose Uptake through Akt Phosphorylation and Glut-4 in Adipocytes, but Higher Doses Induce Cytotoxic Effects in Pancreatic Beta Cells
Source: Biology (Basel). 2024 Jan 1;13(1):26. doi: 10.3390/biology13010026 (PMC10813031; doi:10.3390/biology13010026)
Supplement: Supplementary file 1 [file biology-13-00026-s001.zip]

Archive with 1 entries (1 files):
- biology-2708511-supplementary.pdf
